# Supplementary material for: Transcriptional Profiling Identifies Location-Specific and Breed-Specific Differentially Expressed Genes in Embryonic Myogenesis in Anas Platyrhynchos
Source: PLoS One. 2015 Dec 2;10(12):e0143378. doi: 10.1371/journal.pone.0143378 (PMC4667915; doi:10.1371/journal.pone.0143378)
Supplement: S1 Excel — DEGs between pairs of libraries are shown (H-PM vs H-LM, P-PM vs P-LM, P-LM vs H-LM and P-PM vs H-PM). (XLSX) [file pone.0143378.s001.xlsx]

## Sheet: H_PMvsH_LM
Gene ID	readcount H-PM	readcount H-LM	log2.Fold-change.	P-value	Q-value	Description
ENSAPLG00000000589	17.4399	47.4252	-1.4433	0.00021827	0.015526	keratin 7 [Source:HGNC Symbol;Acc:6445]
ENSAPLG00000000751	76.5916	1.5165	5.6584	4.989e-20	1.9366e-17	deiodinase iodothyronine type III [Source:HGNC Symbol;Acc:2885]
ENSAPLG00000000754	61.1295	1.37864	5.4706	2.8611e-16	9.4806e-14
ENSAPLG00000001018	539.737	1037.01	-0.9421	6.4117e-34	4.8394e-31	collagen type VI alpha 2 [Source:HGNC Symbol;Acc:2212]
ENSAPLG00000001050	1786.96	5815.93	-1.7025	0	0	collagen type III alpha 1 [Source:HGNC Symbol;Acc:2201]
ENSAPLG00000001129	3189.16	2806.63	0.18434	2.8686e-09	4.9965e-07
ENSAPLG00000001296	527.691	1371.19	-1.3777	5.9072e-82	1.6051e-78	myosin light chain 10 regulatory [Source:HGNC Symbol;Acc:29825]
ENSAPLG00000001466	5.57357	34.466	-2.6285	2.254e-06	0.00026863	R-spondin 3 [Source:HGNC Symbol;Acc:20866]
ENSAPLG00000001882	522.298	855.308	-0.71157	1.2019e-17	4.297e-15	collagen type VI alpha 1 [Source:HGNC Symbol;Acc:2211]
ENSAPLG00000001951	3.77564	33.6388	-3.1553	2.8768e-07	3.8916e-05
ENSAPLG00000002222	53.3984	111.394	-1.0608	1.0443e-05	0.0010432	protease serine 35 [Source:HGNC Symbol;Acc:21387]
ENSAPLG00000002527	12.0461	45.3572	-1.9128	8.7694e-06	0.00092358	paired related homeobox 1 [Source:HGNC Symbol;Acc:9142]
ENSAPLG00000002648	60.4103	28.9514	1.0612	0.0005005	0.03063	delta-like 1 homolog (Drosophila) [Source:HGNC Symbol;Acc:2907]
ENSAPLG00000002895	103.74	193.423	-0.89878	4.9415e-07	6.5077e-05	apolipoprotein B mRNA editing enzyme catalytic polypeptide-like 2 [Source:HGNC Symbol;Acc:605]
ENSAPLG00000002906	970.341	608.807	0.67251	5.2622e-22	2.3062e-19	Fraser syndrome 1 [Source:HGNC Symbol;Acc:19185]
ENSAPLG00000002997	185.546	322.188	-0.79613	5.8866e-09	9.753e-07	mannose receptor C type 2 [Source:HGNC Symbol;Acc:16875]
ENSAPLG00000003203	144.373	276.555	-0.93776	4.3022e-10	8.4709e-08	exportin 4 [Source:HGNC Symbol;Acc:17796]
ENSAPLG00000003279	698.494	974.56	-0.4805	4.1387e-10	8.2688e-08	laminin gamma 1 (formerly LAMB2) [Source:HGNC Symbol;Acc:6492]
ENSAPLG00000003284	659.839	475.906	0.47144	3.6503e-09	6.2776e-07	high mobility group box 2 [Source:HGNC Symbol;Acc:5000]
ENSAPLG00000003290	7.3715	33.9145	-2.2019	2.4466e-05	0.0022459	collagen type IX alpha 3 [Source:HGNC Symbol;Acc:2219]
ENSAPLG00000003539	24.0922	3.4466	2.8053	2.6073e-05	0.0023773
ENSAPLG00000003577	22.4741	70.9999	-1.6596	4.9816e-07	6.5077e-05	tenomodulin [Source:HGNC Symbol;Acc:17757]
ENSAPLG00000003582	65.9839	6.8932	3.2589	8.6419e-14	2.446e-11	RNA binding motif protein 20 [Source:HGNC Symbol;Acc:27424]
ENSAPLG00000003632	132.867	77.0659	0.78581	4.9827e-05	0.0040647	Enah/Vasp-like [Source:HGNC Symbol;Acc:20234]
ENSAPLG00000003901	82.8844	178.258	-1.1048	7.8608e-09	1.2867e-06	sema domain immunoglobulin domain (Ig) short basic domain secreted (semaphorin) 3C [Source:HGNC Symbol;Acc:10725]
ENSAPLG00000003986	354.012	268.835	0.39708	0.00018675	0.013568	high mobility group box 1 [Source:HGNC Symbol;Acc:4983]
ENSAPLG00000004038	259.441	352.932	-0.44398	0.00051691	0.031351	uveal autoantigen with coiled-coil domains and ankyrin repeats [Source:HGNC Symbol;Acc:15947]
ENSAPLG00000004146	407.41	1137.24	-1.481	3.3647e-76	6.5304e-73	actin alpha 1 skeletal muscle [Source:HGNC Symbol;Acc:129]
ENSAPLG00000004392	278.319	192.872	0.5291	2.4118e-05	0.002229	ras homolog family member U [Source:HGNC Symbol;Acc:17794]
ENSAPLG00000004420	108.055	186.254	-0.7855	1.2371e-05	0.0012092	myosin heavy chain 15 [Source:HGNC Symbol;Acc:31073]
ENSAPLG00000004483	187.164	409.594	-1.1299	4.8372e-19	1.7762e-16	tropomyosin 2 (beta) [Source:HGNC Symbol;Acc:12011]
ENSAPLG00000004513	2.69689	18.7495	-2.7975	0.00030823	0.02023	zona pellucida-like domain containing 1 [Source:HGNC Symbol;Acc:27022]
ENSAPLG00000004530	158.397	302.887	-0.93523	7.1408e-11	1.5399e-08	annexin A5 [Source:HGNC Symbol;Acc:543]
ENSAPLG00000004594	2.5171	22.0582	-3.1315	3.465e-05	0.0029607	ret proto-oncogene [Source:HGNC Symbol;Acc:9967]
ENSAPLG00000004615	2383.87	3536.35	-0.56895	5.4992e-45	5.7471e-42	myosin light chain 1 alkali; skeletal fast [Source:HGNC Symbol;Acc:7582]
ENSAPLG00000004625	17.0803	74.4465	-2.1239	1.0046e-09	1.8697e-07	serpin peptidase inhibitor clade D (heparin cofactor) member 1 [Source:HGNC Symbol;Acc:4838]
ENSAPLG00000004626	16.3611	47.4252	-1.5354	0.00010591	0.0081295	pentraxin 3 long [Source:HGNC Symbol;Acc:9692]
ENSAPLG00000004830	33.4414	67.9669	-1.0232	0.00084324	0.04676	collagen type II alpha 1 [Source:HGNC Symbol;Acc:2200]
ENSAPLG00000004967	32.7223	75.6873	-1.2098	4.9964e-05	0.0040647
ENSAPLG00000005068	24.6316	58.5922	-1.2502	0.00024669	0.017276	collapsin response mediator protein 1 [Source:HGNC Symbol;Acc:2365]
ENSAPLG00000005118	33.9808	95.6776	-1.4935	6.9948e-08	1.0559e-05	extracellular matrix protein 2 female organ and adipocyte specific [Source:HGNC Symbol;Acc:3154]
ENSAPLG00000005135	12.5855	39.7048	-1.6576	0.00017272	0.012753	ectonucleoside triphosphate diphosphohydrolase 2 [Source:HGNC Symbol;Acc:3364]
ENSAPLG00000005184	1898.07	1231.68	0.62391	8.2546e-37	6.5969e-34	FRAS1 related extracellular matrix protein 2 [Source:HGNC Symbol;Acc:25396]
ENSAPLG00000005186	13.1249	57.2135	-2.1241	8.534e-08	1.2334e-05	asporin [Source:HGNC Symbol;Acc:14872]
ENSAPLG00000005214	1.61813	40.3941	-4.6417	1.3831e-10	2.8909e-08	chemokine (C-X-C motif) ligand 14 [Source:HGNC Symbol;Acc:10640]
ENSAPLG00000005219	13.1249	39.1534	-1.5768	0.00032578	0.020977	collagen type XI alpha 2 [Source:HGNC Symbol;Acc:2187]
ENSAPLG00000005285	26.9689	78.7203	-1.5454	5.1852e-07	6.7092e-05	fibulin 5 [Source:HGNC Symbol;Acc:3602]
ENSAPLG00000005370	1228.34	1497.34	-0.28569	6.9691e-06	0.00075745	fibronectin type III domain containing 1 [Source:HGNC Symbol;Acc:21184]
ENSAPLG00000005371	338.37	599.708	-0.82566	2.2519e-16	7.6485e-14	osteoglycin [Source:HGNC Symbol;Acc:8126]
ENSAPLG00000005415	1508.1	1360.99	0.14807	0.0005963	0.03477	ribosomal protein S23 [Source:HGNC Symbol;Acc:10410]
ENSAPLG00000005423	701.371	1035.36	-0.56188	5.6721e-14	1.6752e-11	Parvalbumin thymic [Source:UniProtKB/TrEMBL;Acc:R0LKN7]
ENSAPLG00000005478	0	13.2349	-4.7263	0.00022731	0.016084	paired-like homeodomain 1 [Source:HGNC Symbol;Acc:9004]
ENSAPLG00000005511	365.878	759.63	-1.0539	2.3676e-30	1.4621e-27	collagen type VI alpha 3 [Source:HGNC Symbol;Acc:2213]
ENSAPLG00000005565	716.114	1422.2	-0.98987	7.2973e-50	8.2618e-47	fibrillin 1 [Source:HGNC Symbol;Acc:3603]
ENSAPLG00000005590	248.114	183.635	0.43416	0.00074258	0.042212	CD47 molecule [Source:HGNC Symbol;Acc:1682]
ENSAPLG00000005668	174.579	86.4407	1.0141	1.1317e-08	1.8089e-06	angiopoietin 2 [Source:HGNC Symbol;Acc:485]
ENSAPLG00000005814	122.439	448.885	-1.8743	2.8771e-43	2.792e-40	myosin light chain 3 alkali; ventricular skeletal slow [Source:HGNC Symbol;Acc:7584]
ENSAPLG00000005830	173.32	289.514	-0.7402	2.4658e-07	3.3908e-05	EPH receptor B1 [Source:HGNC Symbol;Acc:3392]
ENSAPLG00000005833	10.9673	37.3611	-1.7683	0.00013434	0.010028	syntrophin beta 1 (dystrophin-associated protein A1 59kDa basic component 1) [Source:HGNC Symbol;Acc:11168]
ENSAPLG00000005853	167.747	264.837	-0.65882	9.5828e-06	0.00099383	coiled-coil domain containing 80 [Source:HGNC Symbol;Acc:30649]
ENSAPLG00000005864	675.84	1083.89	-0.68146	2.3024e-20	9.4788e-18	hemoglobin mu [Source:HGNC Symbol;Acc:4826]
ENSAPLG00000005878	707.484	586.197	0.27131	0.0001259	0.0095029	heterochromatin protein 1 binding protein 3 [Source:HGNC Symbol;Acc:24973]
ENSAPLG00000005918	359.405	484.73	-0.43157	7.7042e-05	0.0060855	L-lactate dehydrogenase A chain [Source:UniProtKB/TrEMBL;Acc:R0KPC7]
ENSAPLG00000006103	139.339	276.969	-0.99112	5.5115e-11	1.2175e-08	annexin A2 [Source:HGNC Symbol;Acc:537]
ENSAPLG00000006118	1.25855	109.464	-6.4426	5.5058e-27	2.6715e-24	Fatty acid-binding protein adipocyte [Source:UniProtKB/TrEMBL;Acc:R0K1V4]
ENSAPLG00000006120	1278.33	2209.41	-0.7894	9.6396e-52	1.1906e-48	secreted protein acidic cysteine-rich (osteonectin) [Source:HGNC Symbol;Acc:11219]
ENSAPLG00000006152	282.994	209.553	0.43345	0.000321	0.020967	sema domain seven thrombospondin repeats (type 1 and type 1-like) transmembrane domain (TM) and short cytoplasmic domain (semaphorin) 5A [Source:HGNC Symbol;Acc:10736]
ENSAPLG00000006311	1302.78	2695.38	-1.0489	1.791e-102	6.0832e-99	periostin osteoblast specific factor [Source:HGNC Symbol;Acc:16953]
ENSAPLG00000006313	163.971	76.6523	1.097	3.9804e-09	6.7597e-07	S1 RNA binding domain 1 [Source:HGNC Symbol;Acc:25521]
ENSAPLG00000006361	23.0135	58.4543	-1.3448	0.00010329	0.0079736	prolyl 4-hydroxylase alpha polypeptide III [Source:HGNC Symbol;Acc:30135]
ENSAPLG00000006368	20.8559	127.662	-2.6138	1.1542e-19	4.3558e-17
ENSAPLG00000006390	847.722	711.791	0.25214	7.8345e-05	0.0061172	topoisomerase (DNA) II alpha 170kDa [Source:HGNC Symbol;Acc:11989]
ENSAPLG00000006405	11.3269	42.1864	-1.897	2.0179e-05	0.0019038	malic enzyme 3 NADP(+)-dependent mitochondrial [Source:HGNC Symbol;Acc:6985]
ENSAPLG00000006488	25.171	0	4.705	2.4709e-07	3.3908e-05	T-box 5 [Source:HGNC Symbol;Acc:11604]
ENSAPLG00000006688	167.567	258.495	-0.6254	3.1531e-05	0.0027461	lysosomal protein transmembrane 4 alpha [Source:HGNC Symbol;Acc:6924]
ENSAPLG00000006728	3.05647	19.7145	-2.6893	0.00029202	0.019738	nephroblastoma overexpressed [Source:HGNC Symbol;Acc:7885]
ENSAPLG00000006972	434.199	322.739	0.42799	1.0381e-05	0.0010432	neural cell adhesion molecule 1 [Source:HGNC Symbol;Acc:7656]
ENSAPLG00000006994	5.39378	23.7126	-2.1363	0.00053899	0.032477	DEP domain-containing protein 6 [Source:UniProtKB/TrEMBL;Acc:R0LT16]
ENSAPLG00000007025	316.255	215.481	0.55353	2.9247e-06	0.00033656	asp (abnormal spindle) homolog microcephaly associated (Drosophila) [Source:HGNC Symbol;Acc:19048]
ENSAPLG00000007103	793.065	1469.22	-0.88953	5.947e-43	5.3864e-40	myosin binding protein C slow type [Source:HGNC Symbol;Acc:7549]
ENSAPLG00000007141	410.467	737.71	-0.84579	1.3573e-20	5.7627e-18	collagen type XX alpha 1 [Source:HGNC Symbol;Acc:14670]
ENSAPLG00000007155	0	50.5961	-6.661	3.2984e-13	8.9625e-11	homeobox C10 [Source:HGNC Symbol;Acc:5122]
ENSAPLG00000007205	1733.56	2065.75	-0.25293	3.996e-06	0.00045241	ferritin heavy polypeptide 1 [Source:HGNC Symbol;Acc:3976]
ENSAPLG00000007225	1183.75	1019.09	0.21609	3.9381e-05	0.0033232	transcription factor 12 [Source:HGNC Symbol;Acc:11623]
ENSAPLG00000007236	228.876	160.198	0.51471	0.00018302	0.013368	structural maintenance of chromosomes 2 [Source:HGNC Symbol;Acc:14011]
ENSAPLG00000007301	0	12.4078	-4.6332	0.00037722	0.023726	homeobox C11 [Source:HGNC Symbol;Acc:5123]
ENSAPLG00000007348	129.091	69.2077	0.89939	8.1321e-06	0.00086966	phosphodiesterase 9A [Source:HGNC Symbol;Acc:8795]
ENSAPLG00000007359	17.4399	54.732	-1.65	1.108e-05	0.0010988	annexin A1 [Source:HGNC Symbol;Acc:533]
ENSAPLG00000007363	72.0968	167.229	-1.2138	1.4908e-09	2.7006e-07	smoothelin-like 2 [Source:HGNC Symbol;Acc:24764]
ENSAPLG00000007396	15.2824	76.5145	-2.3239	5.5559e-11	1.2175e-08	zinc finger protein 469 [Source:HGNC Symbol;Acc:23216]
ENSAPLG00000007461	1675.49	1931.89	-0.20543	0.00045166	0.028019	spectrin beta non-erythrocytic 1 [Source:HGNC Symbol;Acc:11275]
ENSAPLG00000007565	49.6228	15.7165	1.6587	1.1232e-05	0.0011058	proenkephalin [Source:HGNC Symbol;Acc:8831]
ENSAPLG00000007668	252.429	405.871	-0.68515	1.3011e-08	2.0555e-06	follistatin-like 1 [Source:HGNC Symbol;Acc:3972]
ENSAPLG00000007730	309.603	415.935	-0.42594	0.00030226	0.019934	FAT atypical cadherin 4 [Source:HGNC Symbol;Acc:23109]
ENSAPLG00000007788	53.3984	19.1631	1.4785	2.6591e-05	0.0024084	chondrolectin [Source:HGNC Symbol;Acc:17807]
ENSAPLG00000007858	1356.89	2203.07	-0.6992	1.3483e-41	1.1449e-38	collagen type V alpha 2 [Source:HGNC Symbol;Acc:2210]
ENSAPLG00000007862	135.564	216.722	-0.67688	4.0005e-05	0.0033344
ENSAPLG00000007917	941.933	510.51	0.88369	1.4034e-32	9.0794e-30
ENSAPLG00000008005	343.044	248.982	0.46235	2.8692e-05	0.0025646	SLIT-ROBO Rho GTPase activating protein 1 [Source:HGNC Symbol;Acc:17382]
ENSAPLG00000008206	86.4802	37.499	1.2055	4.3185e-06	0.00048489	SIX homeobox 2 [Source:HGNC Symbol;Acc:10888]
ENSAPLG00000008273	459.55	1219.27	-1.4077	1.5638e-75	2.6558e-72	collagen type XIV alpha 1 [Source:HGNC Symbol;Acc:2191]
ENSAPLG00000008279	16.1813	2.06796	2.9681	0.00039648	0.024709
ENSAPLG00000008403	5739.52	4997.57	0.1997	1.766e-17	6.1521e-15
ENSAPLG00000008491	170.084	284.551	-0.74244	2.8945e-07	3.8916e-05	Myosin-3 [Source:UniProtKB/TrEMBL;Acc:R0L4X0]
ENSAPLG00000008541	444.627	241.124	0.88282	3.4016e-16	1.1003e-13	aldehyde dehydrogenase 1 family member A2 [Source:HGNC Symbol;Acc:15472]
ENSAPLG00000008567	524.815	394.704	0.41104	2.8059e-06	0.00032582	dimethylglycine dehydrogenase [Source:HGNC Symbol;Acc:24475]
ENSAPLG00000008592	128.012	201.419	-0.65392	0.00012662	0.0095043	SH3 domain binding glutamic acid-rich protein like 3 [Source:HGNC Symbol;Acc:15568]
ENSAPLG00000008691	416.04	615.425	-0.56486	5.7765e-09	9.6889e-07	eukaryotic translation elongation factor 1 alpha 2 [Source:HGNC Symbol;Acc:3192]
ENSAPLG00000008725	3.05647	18.3359	-2.5847	0.00063326	0.036531	Keratin type I cytoskeletal 14 [Source:UniProtKB/TrEMBL;Acc:R0JBX1]
ENSAPLG00000008804	8.27046	39.9805	-2.2733	2.9479e-06	0.00033656	cysteine and glycine-rich protein 3 (cardiac LIM protein) [Source:HGNC Symbol;Acc:2472]
ENSAPLG00000008813	102.482	49.4931	1.0501	6.92e-06	0.00075745
ENSAPLG00000008828	0	16.5437	-5.0482	3.1045e-05	0.00273	matrilin 1 cartilage matrix protein [Source:HGNC Symbol;Acc:6907]
ENSAPLG00000008848	0	16.1301	-5.0117	3.9701e-05	0.0033295	T-box 4 [Source:HGNC Symbol;Acc:11603]
ENSAPLG00000008909	38.2958	85.8892	-1.1653	2.8043e-05	0.0025231	G protein-coupled receptor 64 [Source:HGNC Symbol;Acc:4516]
ENSAPLG00000008912	246.136	181.98	0.43567	0.0007523	0.042587	choline kinase alpha [Source:HGNC Symbol;Acc:1937]
ENSAPLG00000009059	1329.57	1029.98	0.36834	1.0613e-11	2.4875e-09	Uncharacterized protein [Source:UniProtKB/TrEMBL;Acc:R0LGU9]
ENSAPLG00000009291	4514.77	5144.81	-0.18846	2.3238e-07	3.2621e-05	actin alpha cardiac muscle 1 [Source:HGNC Symbol;Acc:143]
ENSAPLG00000009430	406.151	298.2	0.44574	1.0171e-05	0.0010312	high mobility group nucleosome binding domain 1 [Source:HGNC Symbol;Acc:4984]
ENSAPLG00000009462	1238.95	1013.02	0.29045	7.7573e-08	1.1332e-05	collagen type IV alpha 2 [Source:HGNC Symbol;Acc:2203]
ENSAPLG00000009485	389.611	247.604	0.654	2.3917e-09	4.2199e-07	platelet derived growth factor D [Source:HGNC Symbol;Acc:30620]
ENSAPLG00000009492	119.023	201.695	-0.76094	9.9588e-06	0.0010173	thrombospondin 2 [Source:HGNC Symbol;Acc:11786]
ENSAPLG00000009572	140.957	208.037	-0.56158	0.00076288	0.042829	filamin B beta [Source:HGNC Symbol;Acc:3755]
ENSAPLG00000009620	1593.5	1338.11	0.25201	6.152e-08	9.3911e-06	heterogeneous nuclear ribonucleoprotein A3 [Source:HGNC Symbol;Acc:24941]
ENSAPLG00000009629	12.7653	45.633	-1.8379	1.4454e-05	0.0013829
ENSAPLG00000009681	70.4787	128.213	-0.86329	7.8275e-05	0.0061172	muscle-related coiled-coil protein [Source:HGNC Symbol;Acc:33742]
ENSAPLG00000009689	791.986	957.327	-0.27354	0.00061537	0.035729	collagen type V alpha 1 [Source:HGNC Symbol;Acc:2209]
ENSAPLG00000009720	2022.31	1668.7	0.27727	3.9685e-11	8.9861e-09	solute carrier family 25 (mitochondrial carrier; adenine nucleotide translocator) member 6 [Source:HGNC Symbol;Acc:10992]
ENSAPLG00000009841	209.099	134.279	0.63895	1.8014e-05	0.0017115	StAR-related lipid transfer (START) domain containing 13 [Source:HGNC Symbol;Acc:19164]
ENSAPLG00000009916	100.504	41.9106	1.2619	2.9217e-07	3.8916e-05	doublecortin-like kinase 1 [Source:HGNC Symbol;Acc:2700]
ENSAPLG00000009936	88.2782	149.169	-0.75682	0.00015653	0.011621	thrombospondin 3 [Source:HGNC Symbol;Acc:11787]
ENSAPLG00000009948	2803.51	3381.53	-0.27044	1.9801e-10	4.076e-08	enolase 1 (alpha) [Source:HGNC Symbol;Acc:3350]
ENSAPLG00000010032	321.829	430.411	-0.41942	0.00029663	0.019934	fragile X mental retardation autosomal homolog 1 [Source:HGNC Symbol;Acc:4023]
ENSAPLG00000010071	20.3166	63.831	-1.6516	2.0378e-06	0.000245	carboxypeptidase Z [Source:HGNC Symbol;Acc:2333]
ENSAPLG00000010132	236.787	437.994	-0.88732	7.3253e-14	2.1175e-11	dihydropyrimidinase-like 3 [Source:HGNC Symbol;Acc:3015]
ENSAPLG00000010149	1098.89	961.187	0.19316	0.00029901	0.019934	heterogeneous nuclear ribonucleoprotein M [Source:HGNC Symbol;Acc:5046]
ENSAPLG00000010227	1897.17	1703.31	0.15551	6.3018e-05	0.0050362	nucleophosmin (nucleolar phosphoprotein B23 numatrin) [Source:HGNC Symbol;Acc:7910]
ENSAPLG00000010314	49.443	22.334	1.1465	0.00082669	0.046031	SPARC related modular calcium binding 2 [Source:HGNC Symbol;Acc:20323]
ENSAPLG00000010418	61.1295	153.994	-1.3329	3.9051e-10	7.9187e-08	fibroblast activation protein alpha [Source:HGNC Symbol;Acc:3590]
ENSAPLG00000010434	11.6865	0	3.8205	0.00085669	0.047313	Neuronal acetylcholine receptor subunit alpha-7 [Source:UniProtKB/TrEMBL;Acc:R0LA23]
ENSAPLG00000010480	267.711	196.318	0.44748	0.00032456	0.020977	TRAF2 and NCK interacting kinase [Source:HGNC Symbol;Acc:30765]
ENSAPLG00000010578	494.43	753.84	-0.60849	4.3553e-12	1.0566e-09	troponin C type 2 (fast) [Source:HGNC Symbol;Acc:11944]
ENSAPLG00000010711	25.171	6.20388	2.0205	0.00036414	0.023336
ENSAPLG00000010714	118.663	43.8407	1.4365	8.5974e-10	1.6451e-07	ST8 alpha-N-acetyl-neuraminide alpha-2 8-sialyltransferase 6 [Source:HGNC Symbol;Acc:23317]
ENSAPLG00000010886	1359.23	1010.54	0.42766	6.2347e-15	1.9251e-12	cyclin I [Source:HGNC Symbol;Acc:1595]
ENSAPLG00000010931	670.267	343.005	0.9665	4.6941e-27	2.362e-24	creatine kinase brain [Source:HGNC Symbol;Acc:1991]
ENSAPLG00000010971	118.483	65.2096	0.86153	3.6502e-05	0.0030995	guanylate cyclase 1 soluble alpha 3 [Source:HGNC Symbol;Acc:4685]
ENSAPLG00000011015	37.2171	89.3358	-1.2633	4.9996e-06	0.00055676	milk fat globule-EGF factor 8 protein [Source:HGNC Symbol;Acc:7036]
ENSAPLG00000011087	1.97772	19.9903	-3.3374	4.9797e-05	0.0040647
ENSAPLG00000011160	87.1994	38.464	1.1808	5.5689e-06	0.00061511	corticotropin releasing hormone receptor 2 [Source:HGNC Symbol;Acc:2358]
ENSAPLG00000011169	5228.37	10631	-1.0238	0	0	collagen type I alpha 2 [Source:HGNC Symbol;Acc:2198]
ENSAPLG00000011179	10.0684	37.0854	-1.881	7.0825e-05	0.0056271	amyloid beta (A4) precursor protein-binding family B member 1 interacting protein [Source:HGNC Symbol;Acc:17379]
ENSAPLG00000011220	284.432	1428.82	-2.3287	4.5169e-177	2.0455e-173	myosin heavy chain 7B cardiac muscle beta [Source:HGNC Symbol;Acc:15906]
ENSAPLG00000011257	0	22.6097	-4.9745	1.1744e-06	0.00014505	aggrecan [Source:HGNC Symbol;Acc:319]
ENSAPLG00000011264	778.322	1114.08	-0.51741	6.4275e-13	1.6793e-10	troponin I type 2 (skeletal fast) [Source:HGNC Symbol;Acc:11946]
ENSAPLG00000011268	144.194	220.031	-0.6097	0.00017849	0.013108	TIMP metallopeptidase inhibitor 3 [Source:HGNC Symbol;Acc:11822]
ENSAPLG00000011285	456.493	632.933	-0.47146	7.807e-07	9.8209e-05	ATPase Na+/K+ transporting alpha 1 polypeptide [Source:HGNC Symbol;Acc:799]
ENSAPLG00000011317	54.4772	101.606	-0.89926	0.00026616	0.018171	reelin [Source:HGNC Symbol;Acc:9957]
ENSAPLG00000011384	100.144	43.0135	1.2192	6.1047e-07	7.8244e-05	homeobox A6 [Source:HGNC Symbol;Acc:5107]
ENSAPLG00000011407	134.485	86.1649	0.64227	0.00055267	0.032827	solute carrier family 6 (neurotransmitter transporter) member 6 [Source:HGNC Symbol;Acc:11052]
ENSAPLG00000011413	482.384	386.708	0.31894	0.00028896	0.019629	serine/arginine-rich splicing factor 1 [Source:HGNC Symbol;Acc:10780]
ENSAPLG00000011440	143.834	289.238	-1.0079	1.0619e-11	2.4875e-09	serpin peptidase inhibitor clade F (alpha-2 antiplasmin pigment epithelium derived factor) member 1 [Source:HGNC Symbol;Acc:8824]
ENSAPLG00000011467	37.0373	165.988	-2.164	2.6394e-20	1.0547e-17	protease serine 23 [Source:HGNC Symbol;Acc:14370]
ENSAPLG00000011547	210.357	142.413	0.56276	0.00011023	0.0084135	integrin alpha 4 (antigen CD49D alpha 4 subunit of VLA-4 receptor) [Source:HGNC Symbol;Acc:6140]
ENSAPLG00000011632	234.809	321.499	-0.45332	0.00071407	0.040762
ENSAPLG00000011650	179.073	122.285	0.5503	0.00046321	0.028606	growth hormone receptor [Source:HGNC Symbol;Acc:4263]
ENSAPLG00000011788	87.559	46.8737	0.90148	0.00023202	0.016333	pleiotrophin [Source:HGNC Symbol;Acc:9630]
ENSAPLG00000011817	866.241	1083.06	-0.32227	1.3243e-05	0.001276	A kinase (PRKA) anchor protein 12 [Source:HGNC Symbol;Acc:370]
ENSAPLG00000011890	313.558	445.163	-0.5056	8.9225e-06	0.00093247	laminin alpha 2 [Source:HGNC Symbol;Acc:6482]
ENSAPLG00000011909	2203.18	3068.85	-0.47811	2.3658e-28	1.3392e-25
ENSAPLG00000011970	6226.04	6789.25	-0.12494	0.00047835	0.029407
ENSAPLG00000011980	1417.13	2032.25	-0.52011	1.5733e-22	7.125e-20	troponin T type 3 (skeletal fast) [Source:HGNC Symbol;Acc:11950]
ENSAPLG00000011984	1927.74	2240.7	-0.21704	5.5638e-05	0.0044728	high density lipoprotein binding protein [Source:HGNC Symbol;Acc:4857]
ENSAPLG00000012029	109.314	64.3824	0.76374	0.00032523	0.020977	G protein-coupled receptor 123 [Source:HGNC Symbol;Acc:13838]
ENSAPLG00000012042	185.906	107.258	0.79348	1.3205e-06	0.00016163	inositol(myo)-1(or 4)-monophosphatase 2 [Source:HGNC Symbol;Acc:6051]
ENSAPLG00000012051	35.7787	72.6543	-1.0219	0.00056524	0.033389	actin filament associated protein 1-like 2 [Source:HGNC Symbol;Acc:25901]
ENSAPLG00000012077	113.269	178.396	-0.65533	0.00030088	0.019934	angiopoietin-like 2 [Source:HGNC Symbol;Acc:490]
ENSAPLG00000012199	577.674	727.784	-0.33325	0.0002151	0.015381	transforming growth factor beta 3 [Source:HGNC Symbol;Acc:11769]
ENSAPLG00000012268	790.368	676.774	0.22385	0.00054615	0.032687	heterogeneous nuclear ribonucleoprotein U (scaffold attachment factor A) [Source:HGNC Symbol;Acc:5048]
ENSAPLG00000012334	408.309	257.116	0.66724	5.1946e-10	1.0082e-07	myosin IB [Source:HGNC Symbol;Acc:7596]
ENSAPLG00000012339	851.318	1207.55	-0.50431	2.8889e-13	8.0099e-11	troponin I type 1 (skeletal slow) [Source:HGNC Symbol;Acc:11945]
ENSAPLG00000012371	159.836	285.93	-0.83907	8.9365e-09	1.4454e-06
ENSAPLG00000012486	95.6497	55.2834	0.79091	0.00054025	0.032477	platelet derived growth factor C [Source:HGNC Symbol;Acc:8801]
ENSAPLG00000012526	83.4238	34.0524	1.2927	1.9572e-06	0.00023741
ENSAPLG00000012527	16.0015	60.798	-1.9258	2.3291e-07	3.2621e-05	ADAM metallopeptidase with thrombospondin type 1 motif 2 [Source:HGNC Symbol;Acc:218]
ENSAPLG00000012637	10.428	34.8796	-1.7419	0.00026246	0.018009	tumor necrosis factor alpha-induced protein 2 [Source:HGNC Symbol;Acc:11895]
ENSAPLG00000012650	170.623	442.957	-1.3764	1.3215e-27	6.9054e-25	collagen type XI alpha 1 [Source:HGNC Symbol;Acc:2186]
ENSAPLG00000012652	2302.42	3538.42	-0.61995	8.7705e-53	1.1916e-49	fibronectin 1 [Source:HGNC Symbol;Acc:3778]
ENSAPLG00000012707	262.857	463.636	-0.81872	7.9751e-13	2.0443e-10	myozenin 2 [Source:HGNC Symbol;Acc:1330]
ENSAPLG00000012741	1365.88	1617.56	-0.24398	8.9642e-05	0.0069593	troponin T type 2 (cardiac) [Source:HGNC Symbol;Acc:11949]
ENSAPLG00000012787	4.49482	37.9126	-3.0763	7.335e-08	1.0832e-05	collagen type IX alpha 1 [Source:HGNC Symbol;Acc:2217]
ENSAPLG00000012799	343.404	243.054	0.49863	8.1262e-06	0.00086966	endothelin receptor type A [Source:HGNC Symbol;Acc:3179]
ENSAPLG00000012801	251.71	138.14	0.86563	1.5309e-09	2.7368e-07	FRAS1 related extracellular matrix 1 [Source:HGNC Symbol;Acc:23399]
ENSAPLG00000012810	1177.46	1048.04	0.16798	0.00081339	0.045476	EGF-like-domain multiple 6 [Source:HGNC Symbol;Acc:3235]
ENSAPLG00000012812	104.1	362.031	-1.7981	2.4846e-33	1.7766e-30	four and a half LIM domains 1 [Source:HGNC Symbol;Acc:3702]
ENSAPLG00000012893	72.9958	148.342	-1.023	8.1743e-07	0.00010189	kelch-like family member 40 [Source:HGNC Symbol;Acc:30372]
ENSAPLG00000012897	1807.1	1642.23	0.13801	0.00037015	0.023499	nucleolin [Source:HGNC Symbol;Acc:7667]
ENSAPLG00000012939	355.09	260.287	0.44808	3.3978e-05	0.0029403	echinoderm microtubule associated protein like 4 [Source:HGNC Symbol;Acc:1316]
ENSAPLG00000012944	60.4103	9.51261	2.6669	8.6644e-11	1.8393e-08	UPF3 regulator of nonsense transcripts homolog A (yeast) [Source:HGNC Symbol;Acc:20332]
ENSAPLG00000012959	842.868	1393.11	-0.72494	1.1454e-28	6.7657e-26	collagen type XII alpha 1 [Source:HGNC Symbol;Acc:2188]
ENSAPLG00000013001	119.922	224.442	-0.90425	5.1493e-08	7.9498e-06	syndecan 2 [Source:HGNC Symbol;Acc:10659]
ENSAPLG00000013024	489.575	378.023	0.37306	3.0706e-05	0.0027266	pericentrin [Source:HGNC Symbol;Acc:16068]
ENSAPLG00000013046	375.946	290.341	0.37278	0.00026218	0.018009	glycoprotein M6B [Source:HGNC Symbol;Acc:4461]
ENSAPLG00000013114	87.9186	25.6427	1.7776	8.8742e-10	1.6745e-07	membrane metallo-endopeptidase [Source:HGNC Symbol;Acc:7154]
ENSAPLG00000013170	252.429	186.943	0.43327	0.0006821	0.039102	tribbles pseudokinase 2 [Source:HGNC Symbol;Acc:30809]
ENSAPLG00000013210	64.0062	174.122	-1.4438	1.3802e-12	3.4093e-10	elastin microfibril interfacer 2 [Source:HGNC Symbol;Acc:19881]
ENSAPLG00000013282	1.43834	15.165	-3.3983	0.00036995	0.023499	peptidase inhibitor 16 [Source:HGNC Symbol;Acc:21245]
ENSAPLG00000013451	113.09	58.5922	0.94869	1.3097e-05	0.0012709	FAT atypical cadherin 3 [Source:HGNC Symbol;Acc:23112]
ENSAPLG00000013465	1676.03	1506.85	0.15351	0.00019724	0.014254	catenin (cadherin-associated protein) beta 1 88kDa [Source:HGNC Symbol;Acc:2514]
ENSAPLG00000013492	58.7922	108.361	-0.88215	0.00021415	0.015381	nebulin-related anchoring protein [Source:HGNC Symbol;Acc:7988]
ENSAPLG00000013511	3094.41	3680.42	-0.2502	1.1635e-09	2.1361e-07	Glyceraldehyde-3-phosphate dehydrogenase [Source:UniProtKB/TrEMBL;Acc:Q90XS9]
ENSAPLG00000013579	279.757	211.483	0.40363	0.00075811	0.042737	G-protein signaling modulator 2 [Source:HGNC Symbol;Acc:29501]
ENSAPLG00000013604	0	12.5456	-6.1247	0.00025532	0.017698	homeobox B9 [Source:HGNC Symbol;Acc:5120]
ENSAPLG00000013781	845.744	725.302	0.22164	0.00038933	0.024375	SET nuclear oncogene [Source:HGNC Symbol;Acc:10760]
ENSAPLG00000013857	1462.07	1104.01	0.40526	1.0843e-14	3.2736e-12	myomesin 2 [Source:HGNC Symbol;Acc:7614]
ENSAPLG00000014005	5.03419	35.2932	-2.8096	6.9842e-07	8.868e-05	microfibrillar associated protein 5 [Source:HGNC Symbol;Acc:29673]
ENSAPLG00000014019	28.4072	62.1766	-1.1301	0.00051283	0.031244
ENSAPLG00000014050	119.202	5.92815	4.3297	2.5902e-28	1.4076e-25	single-minded homolog 2 (Drosophila) [Source:HGNC Symbol;Acc:10883]
ENSAPLG00000014054	48.3642	104.777	-1.1153	8.1935e-06	0.00086966	olfactomedin-like 2B [Source:HGNC Symbol;Acc:24558]
ENSAPLG00000014348	251.35	353.621	-0.49251	0.00011487	0.0087183	serpin peptidase inhibitor clade H (heat shock protein 47) member 1 (collagen binding protein 1) [Source:HGNC Symbol;Acc:1546]
ENSAPLG00000014462	215.032	349.485	-0.70068	7.1259e-08	1.0639e-05	LIM domain binding 3 [Source:HGNC Symbol;Acc:15710]
ENSAPLG00000014515	52.3196	126.559	-1.2744	4.4511e-08	6.9509e-06	tenascin C [Source:HGNC Symbol;Acc:5318]
ENSAPLG00000014516	30.0254	114.289	-1.9284	1.2803e-12	3.2211e-10	slit homolog 3 (Drosophila) [Source:HGNC Symbol;Acc:11087]
ENSAPLG00000014746	198.131	127.386	0.63725	3.1146e-05	0.00273	KH domain containing RNA binding signal transduction associated 3 [Source:HGNC Symbol;Acc:18117]
ENSAPLG00000015145	203.166	304.541	-0.58398	2.3364e-05	0.0021891	Phosphoglycerate mutase 1 [Source:UniProtKB/TrEMBL;Acc:R0KYW6]
ENSAPLG00000015154	423.232	546.079	-0.36766	0.00037648	0.023726	cadherin 11 type 2 OB-cadherin (osteoblast) [Source:HGNC Symbol;Acc:1750]
ENSAPLG00000015157	558.256	423.794	0.39756	2.6375e-06	0.00030891	ADP-ribosylhydrolase like 1 [Source:HGNC Symbol;Acc:21303]
ENSAPLG00000015178	10.9673	67.9669	-2.6316	3.0206e-11	6.9556e-09	leiomodin 2 (cardiac) [Source:HGNC Symbol;Acc:6648]
ENSAPLG00000015228	285.69	615.287	-1.1068	6.5643e-27	3.0753e-24	tropomyosin 3 [Source:HGNC Symbol;Acc:12012]
ENSAPLG00000015349	408.848	309.918	0.39968	5.3999e-05	0.0043668	lamin B1 [Source:HGNC Symbol;Acc:6637]
ENSAPLG00000015472	19.4176	104.777	-2.4319	3.163e-15	9.9937e-13
ENSAPLG00000015474	344.662	267.594	0.36514	0.00059424	0.03477	Very low density lipoprotein receptor [Source:UniProtKB/TrEMBL;Acc:G0XZD9]
ENSAPLG00000015677	110.213	66.7261	0.72397	0.00055332	0.032827	midkine (neurite growth-promoting factor 2) [Source:HGNC Symbol;Acc:6972]
ENSAPLG00000015749	5.93316	35.1553	-2.5669	2.444e-06	0.00028873	lectin galactoside-binding soluble 1 [Source:HGNC Symbol;Acc:6561]
ENSAPLG00000015833	12.5855	36.8097	-1.5483	0.00058801	0.034583
ENSAPLG00000015835	110.033	207.485	-0.91507	1.2122e-07	1.7336e-05
ENSAPLG00000015926	130.529	196.18	-0.58781	0.00063457	0.036531	CD74 molecule major histocompatibility complex class II invariant chain [Source:HGNC Symbol;Acc:1697]
ENSAPLG00000015987	129.091	214.93	-0.73548	9.8779e-06	0.0010167	collectin sub-family member 12 [Source:HGNC Symbol;Acc:16016]
ENSAPLG00000016034	2451.65	1534.29	0.67619	1.4799e-53	2.234e-50	versican [Source:HGNC Symbol;Acc:2464]
ENSAPLG00000016082	325.065	245.122	0.40723	0.00025464	0.017698	proliferating cell nuclear antigen [Source:HGNC Symbol;Acc:8729]
ENSAPLG00000016161	1120.29	961.463	0.22057	4.7648e-05	0.0039472	importin 7 [Source:HGNC Symbol;Acc:9852]
ENSAPLG00000016362	527.512	1337	-1.3417	9.3551e-77	2.1183e-73	collagen type I alpha 1 [Source:HGNC Symbol;Acc:2197]
ENSAPLG00000016366	88.9973	43.4271	1.0352	3.426e-05	0.0029459	V-set and transmembrane domain containing 4 [Source:HGNC Symbol;Acc:26470]
ENSAPLG00000016373	171.163	340.524	-0.99239	3.3862e-13	9.0206e-11	myosin binding protein C cardiac [Source:HGNC Symbol;Acc:7551]
ENSAPLG00000016406	1690.59	2515.74	-0.57346	6.0007e-33	4.0763e-30	Hemoglobin subunit alpha-A [Source:UniProtKB/TrEMBL;Acc:R0KI29]
ENSAPLG00000016421	1.07876	18.6116	-4.1088	2.3917e-05	0.0022256	dermatopontin [Source:HGNC Symbol;Acc:3011]
ENSAPLG00000016444	105.179	60.9359	0.78748	0.00029996	0.019934	Cystine/glutamate transporter [Source:UniProtKB/TrEMBL;Acc:R0LEB3]

## Sheet: P_PMvsP_LM
Gene ID	readcount P-PM	readcount P-LM	log2.Fold-change.	P-value	Q-value	Description
ENSAPLG00000000751	89.9531	0	6.7962	1.2953e-22	5.5473e-20	deiodinase iodothyronine type III [Source:HGNC Symbol;Acc:2885]
ENSAPLG00000000754	77.5128	1.29498	5.9034	3.005e-20	1.1131e-17
ENSAPLG00000000926	55.184	98.9041	-0.84178	0.00071428	0.039794	cAMP responsive element binding protein 3-like 1 [Source:HGNC Symbol;Acc:18856]
ENSAPLG00000001018	536.21	877.996	-0.71142	5.5317e-18	1.6847e-15	collagen type VI alpha 2 [Source:HGNC Symbol;Acc:2212]
ENSAPLG00000001050	1815.97	5548.66	-1.6114	0	0	collagen type III alpha 1 [Source:HGNC Symbol;Acc:2201]
ENSAPLG00000001296	711.331	1488.09	-1.0649	1.2551e-58	1.4335e-55	myosin light chain 10 regulatory [Source:HGNC Symbol;Acc:29825]
ENSAPLG00000001466	7.3366	28.6514	-1.9654	0.00032291	0.0203	R-spondin 3 [Source:HGNC Symbol;Acc:20866]
ENSAPLG00000001882	586.609	815.837	-0.47588	1.7023e-08	2.3565e-06	collagen type VI alpha 1 [Source:HGNC Symbol;Acc:2211]
ENSAPLG00000001951	7.01762	26.8708	-1.937	0.00056432	0.032496
ENSAPLG00000002116	378.951	532.884	-0.49181	2.4714e-06	0.0002667	SET and MYND domain containing 1 [Source:HGNC Symbol;Acc:20986]
ENSAPLG00000002222	49.4423	105.217	-1.0896	1.2137e-05	0.0011164	protease serine 35 [Source:HGNC Symbol;Acc:21387]
ENSAPLG00000002858	169.38	111.854	0.59865	0.00024777	0.016404	fibrosin-like 1 [Source:HGNC Symbol;Acc:29308]
ENSAPLG00000002895	106.221	191.819	-0.85267	1.8624e-06	0.00020584	apolipoprotein B mRNA editing enzyme catalytic polypeptide-like 2 [Source:HGNC Symbol;Acc:605]
ENSAPLG00000002906	822.815	516.049	0.67306	5.2538e-19	1.7562e-16	Fraser syndrome 1 [Source:HGNC Symbol;Acc:19185]
ENSAPLG00000002916	152.633	256.082	-0.74654	1.0622e-06	0.00012131	tropomodulin 1 [Source:HGNC Symbol;Acc:11871]
ENSAPLG00000003162	253.272	188.743	0.42426	0.00079434	0.04286	secreted frizzled-related protein 2 [Source:HGNC Symbol;Acc:10777]
ENSAPLG00000003203	165.552	381.048	-1.2027	1.51e-19	5.3064e-17	exportin 4 [Source:HGNC Symbol;Acc:17796]
ENSAPLG00000003279	748.811	987.26	-0.39883	2.2177e-07	2.7382e-05	laminin gamma 1 (formerly LAMB2) [Source:HGNC Symbol;Acc:6492]
ENSAPLG00000003284	601.761	468.621	0.36077	6.4305e-06	0.00062063	high mobility group box 2 [Source:HGNC Symbol;Acc:5000]
ENSAPLG00000003577	22.4883	54.8748	-1.287	0.00028694	0.018462	tenomodulin [Source:HGNC Symbol;Acc:17757]
ENSAPLG00000003582	58.5333	8.09362	2.8544	3.7024e-11	6.857e-09	RNA binding motif protein 20 [Source:HGNC Symbol;Acc:27424]
ENSAPLG00000003632	119.937	61.6734	0.95956	5.698e-06	0.0005742	Enah/Vasp-like [Source:HGNC Symbol;Acc:20234]
ENSAPLG00000003875	53.1106	111.206	-1.0662	1.0068e-05	0.00093867	serine/threonine kinase 17a [Source:HGNC Symbol;Acc:11395]
ENSAPLG00000003901	87.8797	206.387	-1.2318	1.1408e-11	2.2658e-09	sema domain immunoglobulin domain (Ig) short basic domain secreted (semaphorin) 3C [Source:HGNC Symbol;Acc:10725]
ENSAPLG00000003986	366.989	261.91	0.48667	5.7964e-06	0.00057565	high mobility group box 1 [Source:HGNC Symbol;Acc:4983]
ENSAPLG00000004038	237.323	369.555	-0.63894	4.0865e-07	4.8701e-05	uveal autoantigen with coiled-coil domains and ankyrin repeats [Source:HGNC Symbol;Acc:15947]
ENSAPLG00000004095	47.0499	91.9436	-0.96656	0.00022514	0.015051
ENSAPLG00000004146	469.064	1295.63	-1.4658	5.0332e-85	9.8543e-82	actin alpha 1 skeletal muscle [Source:HGNC Symbol;Acc:129]
ENSAPLG00000004320	58.2143	24.2809	1.2616	9.3272e-05	0.0069472	contactin 4 [Source:HGNC Symbol;Acc:2174]
ENSAPLG00000004339	91.3885	4.04681	4.4972	1.8542e-22	7.7005e-20	Fibrinogen beta chain [Source:UniProtKB/TrEMBL;Acc:R0JS80]
ENSAPLG00000004370	108.773	167.376	-0.62177	0.00089775	0.048061
ENSAPLG00000004392	282.937	183.24	0.62675	8.5946e-07	9.9997e-05	ras homolog family member U [Source:HGNC Symbol;Acc:17794]
ENSAPLG00000004420	96.1732	189.876	-0.98135	7.7767e-08	9.8685e-06	myosin heavy chain 15 [Source:HGNC Symbol;Acc:31073]
ENSAPLG00000004483	234.293	428.638	-0.87145	3.6345e-13	8.3019e-11	tropomyosin 2 (beta) [Source:HGNC Symbol;Acc:12011]
ENSAPLG00000004506	84.5304	3.23745	4.7065	3.0845e-21	1.1743e-18	fibrinogen alpha chain [Source:HGNC Symbol;Acc:3661]
ENSAPLG00000004530	174.164	283.762	-0.70423	1.1425e-06	0.0001294	annexin A5 [Source:HGNC Symbol;Acc:543]
ENSAPLG00000004564	67.1458	4.04681	4.0524	3.909e-16	1.1161e-13	fibrinogen gamma chain [Source:HGNC Symbol;Acc:3694]
ENSAPLG00000004594	4.14677	21.0434	-2.3433	0.00055497	0.032228	ret proto-oncogene [Source:HGNC Symbol;Acc:9967]
ENSAPLG00000004615	2286.79	3686.65	-0.68899	2.492e-66	3.1048e-63	myosin light chain 1 alkali; skeletal fast [Source:HGNC Symbol;Acc:7582]
ENSAPLG00000004625	39.7133	87.4111	-1.1382	3.5145e-05	0.0028501	serpin peptidase inhibitor clade D (heparin cofactor) member 1 [Source:HGNC Symbol;Acc:4838]
ENSAPLG00000004626	18.182	46.6193	-1.3584	0.00048175	0.028397	pentraxin 3 long [Source:HGNC Symbol;Acc:9692]
ENSAPLG00000004930	23.2857	5.66554	2.0392	0.00055756	0.032242	serpin peptidase inhibitor clade C (antithrombin) member 1 [Source:HGNC Symbol;Acc:775]
ENSAPLG00000005055	9.40998	31.727	-1.7534	0.00047585	0.028397	transmembrane and tetratricopeptide repeat containing 1 [Source:HGNC Symbol;Acc:24099]
ENSAPLG00000005068	25.3591	58.5978	-1.2083	0.0003709	0.022897	collapsin response mediator protein 1 [Source:HGNC Symbol;Acc:2365]
ENSAPLG00000005073	125.52	205.578	-0.71177	2.8831e-05	0.0023803
ENSAPLG00000005118	41.9462	90.0011	-1.1014	4.434e-05	0.0034527	extracellular matrix protein 2 female organ and adipocyte specific [Source:HGNC Symbol;Acc:3154]
ENSAPLG00000005184	1821.55	1234.6	0.56112	4.6231e-30	2.5344e-27	FRAS1 related extracellular matrix protein 2 [Source:HGNC Symbol;Acc:25396]
ENSAPLG00000005186	27.273	68.3102	-1.3246	3.4507e-05	0.002815	asporin [Source:HGNC Symbol;Acc:14872]
ENSAPLG00000005214	3.98728	40.9537	-3.3605	5.8632e-09	8.4585e-07	chemokine (C-X-C motif) ligand 14 [Source:HGNC Symbol;Acc:10640]
ENSAPLG00000005247	2330.65	2154.36	0.11347	0.00041323	0.02517	ribosomal protein L7a [Source:HGNC Symbol;Acc:10364]
ENSAPLG00000005285	30.9413	70.7383	-1.193	0.00010871	0.0078006	fibulin 5 [Source:HGNC Symbol;Acc:3602]
ENSAPLG00000005371	342.428	560.079	-0.70983	5.7021e-12	1.1492e-09	osteoglycin [Source:HGNC Symbol;Acc:8126]
ENSAPLG00000005415	1140.2	1006.2	0.18037	0.0004414	0.026649	ribosomal protein S23 [Source:HGNC Symbol;Acc:10410]
ENSAPLG00000005423	584.695	1026.43	-0.81188	4.8618e-26	2.221e-23	Parvalbumin thymic [Source:UniProtKB/TrEMBL;Acc:R0LKN7]
ENSAPLG00000005478	0	14.8923	-6.5449	7.524e-05	0.0056971	paired-like homeodomain 1 [Source:HGNC Symbol;Acc:9004]
ENSAPLG00000005511	373.05	748.498	-1.0046	1.3177e-27	6.6886e-25	collagen type VI alpha 3 [Source:HGNC Symbol;Acc:2213]
ENSAPLG00000005565	771.619	1524.51	-0.98239	1.8126e-52	1.7744e-49	fibrillin 1 [Source:HGNC Symbol;Acc:3603]
ENSAPLG00000005651	821.38	1011.54	-0.30043	0.00010576	0.0076288	methionine adenosyltransferase I alpha [Source:HGNC Symbol;Acc:6903]
ENSAPLG00000005668	150.56	83.3643	0.85283	3.7485e-06	0.00038627	angiopoietin 2 [Source:HGNC Symbol;Acc:485]
ENSAPLG00000005793	29.5059	6.31303	2.2246	4.1651e-05	0.0032996	basonuclin 1 [Source:HGNC Symbol;Acc:1081]
ENSAPLG00000005814	165.233	470.078	-1.5084	2.5055e-33	1.8073e-30	myosin light chain 3 alkali; ventricular skeletal slow [Source:HGNC Symbol;Acc:7584]
ENSAPLG00000005853	206.541	297.683	-0.52735	0.00016127	0.011219	coiled-coil domain containing 80 [Source:HGNC Symbol;Acc:30649]
ENSAPLG00000005864	582.303	835.262	-0.52046	4.3789e-10	7.0603e-08	hemoglobin mu [Source:HGNC Symbol;Acc:4826]
ENSAPLG00000005878	670.342	557.327	0.26637	0.00021871	0.014693	heterochromatin protein 1 binding protein 3 [Source:HGNC Symbol;Acc:24973]
ENSAPLG00000005918	352.476	471.373	-0.41934	0.00016396	0.011349	L-lactate dehydrogenase A chain [Source:UniProtKB/TrEMBL;Acc:R0KPC7]
ENSAPLG00000006036	179.747	288.295	-0.68158	1.9764e-06	0.0002167	transmembrane protein 182 [Source:HGNC Symbol;Acc:26391]
ENSAPLG00000006103	156.301	275.669	-0.81861	3.607e-08	4.8464e-06	annexin A2 [Source:HGNC Symbol;Acc:537]
ENSAPLG00000006118	1.9139	93.0767	-5.6038	2.153e-23	9.5184e-21	Fatty acid-binding protein adipocyte [Source:UniProtKB/TrEMBL;Acc:R0K1V4]
ENSAPLG00000006120	1344.51	2293.41	-0.77041	3.7209e-51	3.3997e-48	secreted protein acidic cysteine-rich (osteonectin) [Source:HGNC Symbol;Acc:11219]
ENSAPLG00000006152	276.079	207.682	0.4107	0.00065447	0.03676	sema domain seven thrombospondin repeats (type 1 and type 1-like) transmembrane domain (TM) and short cytoplasmic domain (semaphorin) 5A [Source:HGNC Symbol;Acc:10736]
ENSAPLG00000006159	29.8249	8.41737	1.8251	0.00027681	0.018152	coagulation factor V (proaccelerin labile factor) [Source:HGNC Symbol;Acc:3542]
ENSAPLG00000006178	49.2828	94.0479	-0.93231	0.00030071	0.019241	myozenin 1 [Source:HGNC Symbol;Acc:13752]
ENSAPLG00000006311	1395.55	2723.67	-0.96472	1.5324e-89	3.5003e-86	periostin osteoblast specific factor [Source:HGNC Symbol;Acc:16953]
ENSAPLG00000006313	143.542	82.7168	0.79522	1.9874e-05	0.001713	S1 RNA binding domain 1 [Source:HGNC Symbol;Acc:25521]
ENSAPLG00000006361	16.5871	45.1624	-1.4451	0.0003101	0.019585	prolyl 4-hydroxylase alpha polypeptide III [Source:HGNC Symbol;Acc:30135]
ENSAPLG00000006368	16.4276	105.379	-2.6814	6.497e-17	1.9357e-14
ENSAPLG00000006369	36.2045	1.61872	4.4832	8.6588e-10	1.3485e-07	fetuin B [Source:HGNC Symbol;Acc:3658]
ENSAPLG00000006390	860.136	708.516	0.27977	1.2935e-05	0.0011802	topoisomerase (DNA) II alpha 170kDa [Source:HGNC Symbol;Acc:11989]
ENSAPLG00000006442	44.817	18.2916	1.2929	0.00047935	0.028397	prominin 1 [Source:HGNC Symbol;Acc:9454]
ENSAPLG00000006488	23.7642	0	7.1978	6.7877e-07	8.0194e-05	T-box 5 [Source:HGNC Symbol;Acc:11604]
ENSAPLG00000006515	21.6908	1.13311	4.2587	2.7335e-06	0.00028818	kininogen 1 [Source:HGNC Symbol;Acc:6383]
ENSAPLG00000006688	185.329	278.906	-0.58969	4.6285e-05	0.0035838	lysosomal protein transmembrane 4 alpha [Source:HGNC Symbol;Acc:6924]
ENSAPLG00000006972	469.383	346.083	0.43965	2.5181e-06	0.00026934	neural cell adhesion molecule 1 [Source:HGNC Symbol;Acc:7656]
ENSAPLG00000007025	287.244	209.625	0.45447	0.00015309	0.010705	asp (abnormal spindle) homolog microcephaly associated (Drosophila) [Source:HGNC Symbol;Acc:19048]
ENSAPLG00000007042	158.534	13.921	3.5095	9.3147e-33	6.3829e-30	aldolase B fructose-bisphosphate [Source:HGNC Symbol;Acc:417]
ENSAPLG00000007103	714.042	1552.03	-1.1201	2.2872e-66	3.1048e-63	myosin binding protein C slow type [Source:HGNC Symbol;Acc:7549]
ENSAPLG00000007141	476.241	904.22	-0.92498	8.6086e-29	4.5377e-26	collagen type XX alpha 1 [Source:HGNC Symbol;Acc:14670]
ENSAPLG00000007155	0	46.7811	-7.1963	5.3674e-12	1.0979e-09	homeobox C10 [Source:HGNC Symbol;Acc:5122]
ENSAPLG00000007225	1235.9	1041.97	0.24624	2.5352e-06	0.00026934	transcription factor 12 [Source:HGNC Symbol;Acc:11623]
ENSAPLG00000007227	930.313	1310.68	-0.49453	1.0798e-13	2.6426e-11
ENSAPLG00000007298	320.099	426.372	-0.41359	0.00040959	0.025075	FK506 binding protein 9 63 kDa [Source:HGNC Symbol;Acc:3725]
ENSAPLG00000007348	112.441	65.0727	0.78905	0.00017547	0.012084	phosphodiesterase 9A [Source:HGNC Symbol;Acc:8795]
ENSAPLG00000007359	21.5313	50.5042	-1.23	0.00079804	0.042891	annexin A1 [Source:HGNC Symbol;Acc:533]
ENSAPLG00000007363	71.2926	183.24	-1.3619	4.0638e-12	8.4385e-10	smoothelin-like 2 [Source:HGNC Symbol;Acc:24764]
ENSAPLG00000007396	16.9061	67.9864	-2.0077	1.9104e-08	2.5923e-06	zinc finger protein 469 [Source:HGNC Symbol;Acc:23216]
ENSAPLG00000007461	1580.72	1864.61	-0.23829	4.9116e-05	0.0037817	spectrin beta non-erythrocytic 1 [Source:HGNC Symbol;Acc:11275]
ENSAPLG00000007523	851.683	724.865	0.2326	0.00019367	0.013205	fibrillin 3 [Source:HGNC Symbol;Acc:18794]
ENSAPLG00000007565	35.2476	11.1692	1.658	0.00021208	0.014318	proenkephalin [Source:HGNC Symbol;Acc:8831]
ENSAPLG00000007668	288.52	423.782	-0.55465	2.2334e-06	0.00024293	follistatin-like 1 [Source:HGNC Symbol;Acc:3972]
ENSAPLG00000007704	103.031	165.434	-0.68317	0.00030578	0.019401	frizzled family receptor 9 [Source:HGNC Symbol;Acc:4047]
ENSAPLG00000007788	40.3513	11.4929	1.8119	2.565e-05	0.0021305	chondrolectin [Source:HGNC Symbol;Acc:17807]
ENSAPLG00000007858	1604.64	2259.09	-0.49349	2.0559e-22	8.2871e-20	collagen type V alpha 2 [Source:HGNC Symbol;Acc:2210]
ENSAPLG00000007917	947.538	500.672	0.92032	5.5794e-35	4.498e-32
ENSAPLG00000008005	339.238	242.161	0.48633	1.3229e-05	0.0011928	SLIT-ROBO Rho GTPase activating protein 1 [Source:HGNC Symbol;Acc:17382]
ENSAPLG00000008206	83.7329	33.022	1.3424	9.183e-07	0.00010576	SIX homeobox 2 [Source:HGNC Symbol;Acc:10888]
ENSAPLG00000008273	485.491	1214.04	-1.3223	4.0139e-68	6.8763e-65	collagen type XIV alpha 1 [Source:HGNC Symbol;Acc:2191]
ENSAPLG00000008279	18.501	2.10434	3.1362	0.00010149	0.0073592
ENSAPLG00000008306	514.997	711.268	-0.46583	2.5544e-07	3.0981e-05
ENSAPLG00000008403	3591.9	4075.14	-0.1821	1.3003e-05	0.0011802
ENSAPLG00000008491	134.292	260.453	-0.95565	7.8522e-10	1.2369e-07	Myosin-3 [Source:UniProtKB/TrEMBL;Acc:R0L4X0]
ENSAPLG00000008497	130.783	6.15115	4.4102	3.5341e-31	2.3064e-28
ENSAPLG00000008541	440.196	289.428	0.60494	2.5202e-09	3.8377e-07	aldehyde dehydrogenase 1 family member A2 [Source:HGNC Symbol;Acc:15472]
ENSAPLG00000008592	115.472	199.427	-0.78832	5.9717e-06	0.00058879	SH3 domain binding glutamic acid-rich protein like 3 [Source:HGNC Symbol;Acc:15568]
ENSAPLG00000008618	2058.23	2515.01	-0.28916	4.4785e-09	6.5296e-07	actinin alpha 2 [Source:HGNC Symbol;Acc:164]
ENSAPLG00000008691	389.159	529.485	-0.44423	2.2619e-05	0.0019136	eukaryotic translation elongation factor 1 alpha 2 [Source:HGNC Symbol;Acc:3192]
ENSAPLG00000008804	7.97456	55.6841	-2.8038	4.9111e-10	7.8264e-08	cysteine and glycine-rich protein 3 (cardiac LIM protein) [Source:HGNC Symbol;Acc:2472]
ENSAPLG00000008828	0	17.4822	-6.7763	1.9766e-05	0.001713	matrilin 1 cartilage matrix protein [Source:HGNC Symbol;Acc:6907]
ENSAPLG00000008848	0	17.3204	-5.1144	1.9728e-05	0.001713	T-box 4 [Source:HGNC Symbol;Acc:11603]
ENSAPLG00000008874	75.9178	4.53243	4.0661	4.5073e-18	1.4039e-15	Transthyretin [Source:UniProtKB/TrEMBL;Acc:Q2LDE6]
ENSAPLG00000009044	101.117	159.444	-0.65702	0.00063534	0.035833	junctophilin 2 [Source:HGNC Symbol;Acc:14202]
ENSAPLG00000009059	1210.7	1045.7	0.21138	3.9277e-05	0.0031296	Uncharacterized protein [Source:UniProtKB/TrEMBL;Acc:R0LGU9]
ENSAPLG00000009141	126.796	81.9075	0.63044	0.00093148	0.049673	Meis homeobox 1 [Source:HGNC Symbol;Acc:7000]
ENSAPLG00000009291	4370.22	5461.9	-0.3217	2.3823e-22	9.3284e-20	actin alpha cardiac muscle 1 [Source:HGNC Symbol;Acc:143]
ENSAPLG00000009349	17390.1	16330.3	0.090714	1.0765e-16	3.1389e-14	eukaryotic translation elongation factor 1 alpha 1 [Source:HGNC Symbol;Acc:3189]
ENSAPLG00000009462	1218.83	1033.88	0.23743	5.7595e-06	0.00057565	collagen type IV alpha 2 [Source:HGNC Symbol;Acc:2203]
ENSAPLG00000009485	389.159	259.32	0.58563	4.9277e-08	6.4318e-06	platelet derived growth factor D [Source:HGNC Symbol;Acc:30620]
ENSAPLG00000009492	141.15	226.783	-0.68409	2.3104e-05	0.0019426	thrombospondin 2 [Source:HGNC Symbol;Acc:11786]
ENSAPLG00000009681	69.6977	123.832	-0.82921	0.00018738	0.01284	muscle-related coiled-coil protein [Source:HGNC Symbol;Acc:33742]
ENSAPLG00000009720	1952.81	1624.39	0.26565	3.0045e-10	5.0215e-08	solute carrier family 25 (mitochondrial carrier; adenine nucleotide translocator) member 6 [Source:HGNC Symbol;Acc:10992]
ENSAPLG00000009841	224.883	147.628	0.60721	1.9288e-05	0.0016945	StAR-related lipid transfer (START) domain containing 13 [Source:HGNC Symbol;Acc:19164]
ENSAPLG00000009916	121.851	50.1805	1.2799	1.0972e-08	1.5502e-06	doublecortin-like kinase 1 [Source:HGNC Symbol;Acc:2700]
ENSAPLG00000010032	297.77	423.296	-0.50747	1.482e-05	0.0013275	fragile X mental retardation autosomal homolog 1 [Source:HGNC Symbol;Acc:4023]
ENSAPLG00000010071	20.4149	61.3497	-1.5874	6.29e-06	0.00061575	carboxypeptidase Z [Source:HGNC Symbol;Acc:2333]
ENSAPLG00000010099	71.6116	2.75183	4.7017	3.1642e-18	1.0085e-15
ENSAPLG00000010132	282.3	462.632	-0.71264	3.3415e-10	5.5174e-08	dihydropyrimidinase-like 3 [Source:HGNC Symbol;Acc:3015]
ENSAPLG00000010244	2.07339	24.2809	-3.5498	4.5552e-06	0.00046244	collagen type X alpha 1 [Source:HGNC Symbol;Acc:2185]
ENSAPLG00000010266	12.1213	0	5.2265	0.00028096	0.018249	apolipoprotein H (beta-2-glycoprotein I) [Source:HGNC Symbol;Acc:616]
ENSAPLG00000010314	50.0803	15.5398	1.6883	7.7998e-06	0.00073722	SPARC related modular calcium binding 2 [Source:HGNC Symbol;Acc:20323]
ENSAPLG00000010418	71.9306	189.876	-1.4004	5.338e-13	1.18e-10	fibroblast activation protein alpha [Source:HGNC Symbol;Acc:3590]
ENSAPLG00000010434	14.3542	1.61872	3.1485	0.00060408	0.034495	Neuronal acetylcholine receptor subunit alpha-7 [Source:UniProtKB/TrEMBL;Acc:R0LA23]
ENSAPLG00000010446	39.2348	82.8787	-1.0789	0.00011782	0.0083666	sema domain immunoglobulin domain (Ig) short basic domain secreted (semaphorin) 3D [Source:HGNC Symbol;Acc:10726]
ENSAPLG00000010480	262.842	185.182	0.50525	7.5076e-05	0.0056971	TRAF2 and NCK interacting kinase [Source:HGNC Symbol;Acc:30765]
ENSAPLG00000010578	455.986	691.519	-0.60078	6.4909e-11	1.1553e-08	troponin C type 2 (fast) [Source:HGNC Symbol;Acc:11944]
ENSAPLG00000010648	1453.6	1701.93	-0.22754	0.00023662	0.015742	myomesin 1 [Source:HGNC Symbol;Acc:7613]
ENSAPLG00000010653	66.6673	28.3277	1.2348	3.881e-05	0.0031105	T-box 3 [Source:HGNC Symbol;Acc:11602]
ENSAPLG00000010714	131.421	38.5256	1.7703	7.4773e-14	1.8977e-11	ST8 alpha-N-acetyl-neuraminide alpha-2 8-sialyltransferase 6 [Source:HGNC Symbol;Acc:23317]
ENSAPLG00000010886	1208.62	962.656	0.32827	3.4514e-09	5.1414e-07	cyclin I [Source:HGNC Symbol;Acc:1595]
ENSAPLG00000010931	617.869	379.591	0.70286	1.2512e-15	3.4294e-13	creatine kinase brain [Source:HGNC Symbol;Acc:1991]
ENSAPLG00000010971	113.558	64.749	0.8105	0.00011625	0.0082981	guanylate cyclase 1 soluble alpha 3 [Source:HGNC Symbol;Acc:4685]
ENSAPLG00000010999	2191.09	88.5442	4.6291	0	0	albumin [Source:HGNC Symbol;Acc:399]
ENSAPLG00000011015	43.0626	85.7924	-0.99441	0.00025945	0.017095	milk fat globule-EGF factor 8 protein [Source:HGNC Symbol;Acc:7036]
ENSAPLG00000011043	196.972	279.554	-0.50514	0.00045897	0.027589	phosphoglucomutase 5 [Source:HGNC Symbol;Acc:8908]
ENSAPLG00000011070	59.9687	2.9137	4.3633	4.3499e-15	1.1464e-12	group-specific component (vitamin D binding protein) [Source:HGNC Symbol;Acc:4187]
ENSAPLG00000011160	96.0137	40.9537	1.2292	8.6097e-07	9.9997e-05	corticotropin releasing hormone receptor 2 [Source:HGNC Symbol;Acc:2358]
ENSAPLG00000011169	5334.34	10432	-0.96764	0	0	collagen type I alpha 2 [Source:HGNC Symbol;Acc:2198]
ENSAPLG00000011179	8.93151	35.9357	-2.0084	4.3733e-05	0.0034446	amyloid beta (A4) precursor protein-binding family B member 1 interacting protein [Source:HGNC Symbol;Acc:17379]
ENSAPLG00000011220	423.768	1769.1	-2.0617	2.482e-187	8.5041e-184	myosin heavy chain 7B cardiac muscle beta [Source:HGNC Symbol;Acc:15906]
ENSAPLG00000011257	4.46576	24.4427	-2.4524	0.00013112	0.0092631	aggrecan [Source:HGNC Symbol;Acc:319]
ENSAPLG00000011264	793.15	1071.92	-0.43453	3.7211e-09	5.4836e-07	troponin I type 2 (skeletal fast) [Source:HGNC Symbol;Acc:11946]
ENSAPLG00000011285	461.887	623.856	-0.43368	7.1834e-06	0.00068367	ATPase Na+/K+ transporting alpha 1 polypeptide [Source:HGNC Symbol;Acc:799]
ENSAPLG00000011313	41.6272	16.6729	1.32	0.00063085	0.035727	homeobox A7 [Source:HGNC Symbol;Acc:5108]
ENSAPLG00000011351	16.7466	2.75183	2.6054	0.00073399	0.040399	serpin peptidase inhibitor clade F (alpha-2 antiplasmin pigment epithelium derived factor) member 2 [Source:HGNC Symbol;Acc:9075]
ENSAPLG00000011384	100.958	42.0868	1.2623	2.6305e-07	3.1623e-05	homeobox A6 [Source:HGNC Symbol;Acc:5107]
ENSAPLG00000011440	186.126	276.802	-0.57257	8.0183e-05	0.006038	serpin peptidase inhibitor clade F (alpha-2 antiplasmin pigment epithelium derived factor) member 1 [Source:HGNC Symbol;Acc:8824]
ENSAPLG00000011456	22.8073	5.17992	2.1385	0.00043475	0.026364	isthmin 1 angiogenesis inhibitor [Source:HGNC Symbol;Acc:16213]
ENSAPLG00000011467	59.1713	169.319	-1.5168	4.192e-13	9.4183e-11	protease serine 23 [Source:HGNC Symbol;Acc:14370]
ENSAPLG00000011508	15.9491	1.13311	3.8151	9.8375e-05	0.0072098
ENSAPLG00000011556	62.0421	31.0795	0.99728	0.00076671	0.041698	cytochrome P450 family 7 subfamily B polypeptide 1 [Source:HGNC Symbol;Acc:2652]
ENSAPLG00000011670	206.222	9.71235	4.4082	3.6835e-48	3.1551e-45	apolipoprotein B [Source:HGNC Symbol;Acc:603]
ENSAPLG00000011788	79.5861	26.2233	1.6017	5.508e-08	7.1214e-06	pleiotrophin [Source:HGNC Symbol;Acc:9630]
ENSAPLG00000011817	859.817	1209.51	-0.49232	1.194e-12	2.5974e-10	A kinase (PRKA) anchor protein 12 [Source:HGNC Symbol;Acc:370]
ENSAPLG00000011890	322.172	449.844	-0.48159	2.2583e-05	0.0019136	laminin alpha 2 [Source:HGNC Symbol;Acc:6482]
ENSAPLG00000011908	30.6223	1.94247	3.9786	4.544e-08	5.9881e-06
ENSAPLG00000011909	1814.21	2572.48	-0.50381	2.6564e-26	1.2554e-23
ENSAPLG00000011931	34.1311	0	5.1351	1.166e-09	1.7955e-07
ENSAPLG00000011970	5575.65	7123.52	-0.35345	1.0072e-34	7.6689e-32
ENSAPLG00000011980	1264.45	1951.86	-0.62634	3.029e-30	1.8049e-27	troponin T type 3 (skeletal fast) [Source:HGNC Symbol;Acc:11950]
ENSAPLG00000012074	260.609	190.038	0.4556	0.00030185	0.019241	paired-like homeodomain 3 [Source:HGNC Symbol;Acc:9006]
ENSAPLG00000012079	19.7769	50.1805	-1.3433	0.0003313	0.020638	dual specificity phosphatase and pro isomerase domain containing 1 [Source:HGNC Symbol;Acc:23481]
ENSAPLG00000012190	990.441	1220.84	-0.30173	1.8704e-05	0.0016538	cofilin 2 (muscle) [Source:HGNC Symbol;Acc:1875]
ENSAPLG00000012334	416.272	253.33	0.71651	2.5503e-11	4.9229e-09	myosin IB [Source:HGNC Symbol;Acc:7596]
ENSAPLG00000012339	886.133	1254.35	-0.50134	1.7183e-13	4.1315e-11	troponin I type 1 (skeletal slow) [Source:HGNC Symbol;Acc:11945]
ENSAPLG00000012371	158.375	271.946	-0.77998	1.6435e-07	2.0476e-05
ENSAPLG00000012486	115.472	62.9684	0.87484	3.5591e-05	0.0028693	platelet derived growth factor C [Source:HGNC Symbol;Acc:8801]
ENSAPLG00000012526	101.277	31.0795	1.7043	1.5666e-10	2.6839e-08
ENSAPLG00000012527	18.6605	57.6266	-1.6267	8.279e-06	0.00077715	ADAM metallopeptidase with thrombospondin type 1 motif 2 [Source:HGNC Symbol;Acc:218]
ENSAPLG00000012621	396.495	287.809	0.46219	6.4234e-06	0.00062063	latent transforming growth factor beta binding protein 1 [Source:HGNC Symbol;Acc:6714]
ENSAPLG00000012626	637.008	782.168	-0.29617	0.00079142	0.04286	Sacsin [Source:UniProtKB/TrEMBL;Acc:R0LFM8]
ENSAPLG00000012637	8.45304	36.0976	-2.0944	2.5369e-05	0.00212	tumor necrosis factor alpha-induced protein 2 [Source:HGNC Symbol;Acc:11895]
ENSAPLG00000012650	228.71	415.365	-0.86086	1.4727e-12	3.1536e-10	collagen type XI alpha 1 [Source:HGNC Symbol;Acc:2186]
ENSAPLG00000012652	2634.8	3564.11	-0.43585	3.5851e-27	1.7548e-24	fibronectin 1 [Source:HGNC Symbol;Acc:3778]
ENSAPLG00000012707	227.435	437.056	-0.94237	3.627e-15	9.7468e-13	myozenin 2 [Source:HGNC Symbol;Acc:1330]
ENSAPLG00000012741	1267.32	1599.62	-0.33595	3.7092e-08	4.9355e-06	troponin T type 2 (cardiac) [Source:HGNC Symbol;Acc:11949]
ENSAPLG00000012787	6.06067	36.0976	-2.5744	1.7513e-06	0.00019513	collagen type IX alpha 1 [Source:HGNC Symbol;Acc:2217]
ENSAPLG00000012801	222.331	110.073	1.0142	1.0835e-10	1.9038e-08	FRAS1 related extracellular matrix 1 [Source:HGNC Symbol;Acc:23399]
ENSAPLG00000012812	133.813	403.062	-1.5908	4.3276e-31	2.6959e-28	four and a half LIM domains 1 [Source:HGNC Symbol;Acc:3702]
ENSAPLG00000012838	363.959	500.024	-0.45822	2.1434e-05	0.001836	myotilin [Source:HGNC Symbol;Acc:12399]
ENSAPLG00000012893	77.9912	140.829	-0.85256	4.4135e-05	0.0034527	kelch-like family member 40 [Source:HGNC Symbol;Acc:30372]
ENSAPLG00000012944	54.7055	7.93175	2.786	2.6367e-10	4.4612e-08	UPF3 regulator of nonsense transcripts homolog A (yeast) [Source:HGNC Symbol;Acc:20332]
ENSAPLG00000012959	929.675	1269.89	-0.44991	2.94e-11	5.5963e-09	collagen type XII alpha 1 [Source:HGNC Symbol;Acc:2188]
ENSAPLG00000013001	111.006	236.172	-1.0892	5.6274e-11	1.0148e-08	syndecan 2 [Source:HGNC Symbol;Acc:10659]
ENSAPLG00000013046	363.002	266.928	0.44353	3.0501e-05	0.0025031	glycoprotein M6B [Source:HGNC Symbol;Acc:4461]
ENSAPLG00000013114	124.403	29.4608	2.0782	6.8692e-16	1.9213e-13	membrane metallo-endopeptidase [Source:HGNC Symbol;Acc:7154]
ENSAPLG00000013202	38.2779	75.4326	-0.97868	0.0007304	0.040364	leiomodin 3 (fetal) [Source:HGNC Symbol;Acc:6649]
ENSAPLG00000013210	77.5128	193.599	-1.3206	3.5183e-12	7.4182e-10	elastin microfibril interfacer 2 [Source:HGNC Symbol;Acc:19881]
ENSAPLG00000013370	4950.45	5847.48	-0.24026	3.5694e-13	8.2914e-11	Titin [Source:UniProtKB/TrEMBL;Acc:I6T2Z1]
ENSAPLG00000013451	112.282	63.2921	0.82703	9.7951e-05	0.0072098	FAT atypical cadherin 3 [Source:HGNC Symbol;Acc:23112]
ENSAPLG00000013465	1796.35	1533.09	0.22862	9.3236e-08	1.1723e-05	catenin (cadherin-associated protein) beta 1 88kDa [Source:HGNC Symbol;Acc:2514]
ENSAPLG00000013559	132.697	203.474	-0.61671	0.00028034	0.018249	transforming acidic coiled-coil containing protein 2 [Source:HGNC Symbol;Acc:11523]
ENSAPLG00000013576	441.791	352.882	0.32418	0.00040984	0.025075
ENSAPLG00000013579	290.912	216.1	0.42889	0.0002851	0.018431	G-protein signaling modulator 2 [Source:HGNC Symbol;Acc:29501]
ENSAPLG00000013665	18.182	46.2955	-1.3484	0.00054404	0.031728	ATP/GTP binding protein-like 1 [Source:HGNC Symbol;Acc:26504]
ENSAPLG00000013716	41.6272	1.7806	4.5471	4.2506e-11	7.7673e-09	coagulation factor II (thrombin) [Source:HGNC Symbol;Acc:3535]
ENSAPLG00000013857	1275.77	1117.24	0.19142	9.7222e-05	0.0072023	myomesin 2 [Source:HGNC Symbol;Acc:7614]
ENSAPLG00000013867	42.9031	10.8455	1.984	4.1373e-06	0.00042315	fructose-1 6-bisphosphatase 1 [Source:HGNC Symbol;Acc:3606]
ENSAPLG00000013948	62.8396	11.0073	2.5132	1.4137e-10	2.4526e-08	vitronectin [Source:HGNC Symbol;Acc:12724]
ENSAPLG00000014005	5.26321	43.0581	-3.0323	1.2457e-08	1.742e-06	microfibrillar associated protein 5 [Source:HGNC Symbol;Acc:29673]
ENSAPLG00000014018	23.1262	1.29498	4.1585	1.4905e-06	0.00016743	lipase hepatic [Source:HGNC Symbol;Acc:6619]
ENSAPLG00000014050	127.434	6.4749	4.2987	4.4669e-30	2.5344e-27	single-minded homolog 2 (Drosophila) [Source:HGNC Symbol;Acc:10883]
ENSAPLG00000014069	16.5871	43.5437	-1.3924	0.00058141	0.03334	paired-like homeodomain 2 [Source:HGNC Symbol;Acc:9005]
ENSAPLG00000014115	125.679	77.5369	0.69679	0.00034189	0.021202	family with sequence similarity 198 member B [Source:HGNC Symbol;Acc:25312]
ENSAPLG00000014253	159.013	100.037	0.66861	9.9028e-05	0.007219	transcription factor 7-like 2 (T-cell specific HMG-box) [Source:HGNC Symbol;Acc:11641]
ENSAPLG00000014348	275.76	398.368	-0.53069	1.1222e-05	0.0010392	serpin peptidase inhibitor clade H (heat shock protein 47) member 1 (collagen binding protein 1) [Source:HGNC Symbol;Acc:1546]
ENSAPLG00000014432	31.2603	72.8426	-1.2205	6.2849e-05	0.004812	SH3 domain binding glutamic acid-rich protein [Source:HGNC Symbol;Acc:10822]
ENSAPLG00000014462	190.911	373.925	-0.96985	8.5003e-14	2.1181e-11	LIM domain binding 3 [Source:HGNC Symbol;Acc:15710]
ENSAPLG00000014515	68.1028	119.462	-0.81076	0.00032461	0.020314	tenascin C [Source:HGNC Symbol;Acc:5318]
ENSAPLG00000014516	36.8425	108.455	-1.5576	3.2187e-09	4.8475e-07	slit homolog 3 (Drosophila) [Source:HGNC Symbol;Acc:11087]
ENSAPLG00000014582	1796.51	1644.3	0.12772	0.00071978	0.039938	ribosomal protein L8 [Source:HGNC Symbol;Acc:10368]
ENSAPLG00000014718	1320.27	1534.87	-0.21729	0.00094112	0.049993	spectrin alpha non-erythrocytic 1 [Source:HGNC Symbol;Acc:11273]
ENSAPLG00000014858	72.728	3.07558	4.5636	2.6926e-18	8.7862e-16	secreted phosphoprotein 2 24kDa [Source:HGNC Symbol;Acc:11256]
ENSAPLG00000014953	251.677	350.616	-0.47832	0.00020278	0.013758	sarcalumenin [Source:HGNC Symbol;Acc:11295]
ENSAPLG00000014982	19.139	51.3136	-1.4228	0.00014567	0.010238
ENSAPLG00000015159	37.1615	3.39932	3.4505	9.8446e-09	1.4054e-06	complement component 3 [Source:HGNC Symbol;Acc:1318]
ENSAPLG00000015178	12.5998	71.7095	-2.5088	3.1744e-11	5.9596e-09	leiomodin 2 (cardiac) [Source:HGNC Symbol;Acc:6648]
ENSAPLG00000015201	332.539	436.732	-0.39322	0.00068829	0.038502	myosin heavy chain 13 skeletal muscle [Source:HGNC Symbol;Acc:7571]
ENSAPLG00000015228	347.212	639.558	-0.88126	3.0057e-19	1.0298e-16	tropomyosin 3 [Source:HGNC Symbol;Acc:12012]
ENSAPLG00000015255	1659.83	2161.64	-0.3811	2.5927e-13	6.1263e-11
ENSAPLG00000015446	25.1996	4.85617	2.3755	8.3008e-05	0.0062165	gamma-aminobutyric acid (GABA) A receptor beta 3 [Source:HGNC Symbol;Acc:4083]
ENSAPLG00000015472	20.2554	102.303	-2.3365	2.9745e-14	7.6916e-12
ENSAPLG00000015488	10.6859	0	6.0447	0.00062734	0.035675	follistatin-like 4 [Source:HGNC Symbol;Acc:21389]
ENSAPLG00000015498	20.7339	1.7806	3.5416	1.5216e-05	0.0013541	retinol binding protein 4 plasma [Source:HGNC Symbol;Acc:9922]
ENSAPLG00000015516	30.9413	2.26621	3.7712	6.5298e-08	8.3637e-06	alpha-1-microglobulin/bikunin precursor [Source:HGNC Symbol;Acc:453]
ENSAPLG00000015527	0	12.3023	-4.2693	0.0005187	0.03038
ENSAPLG00000015676	18.501	0	5.2516	7.147e-06	0.00068367	Cytochrome P450 2K1 [Source:UniProtKB/TrEMBL;Acc:R0LI93]
ENSAPLG00000015677	130.145	67.8246	0.94024	3.3114e-06	0.00034643	midkine (neurite growth-promoting factor 2) [Source:HGNC Symbol;Acc:6972]
ENSAPLG00000015724	3121.56	2940.25	0.086329	0.00073932	0.04053	40S ribosomal protein SA [Source:UniProtKB/TrEMBL;Acc:R0JZY0]
ENSAPLG00000015749	16.7466	67.8246	-2.0179	1.7771e-08	2.4356e-06	lectin galactoside-binding soluble 1 [Source:HGNC Symbol;Acc:6561]
ENSAPLG00000015785	815.638	89.8392	3.1825	8.4457e-149	2.315e-145
ENSAPLG00000015835	102.074	216.262	-1.0832	4.3364e-10	7.0603e-08
ENSAPLG00000015860	11.8024	0	3.8661	0.00076625	0.041698	angiotensinogen (serpin peptidase inhibitor clade A member 8) [Source:HGNC Symbol;Acc:333]
ENSAPLG00000015987	128.231	218.852	-0.77121	3.3468e-06	0.00034748	collectin sub-family member 12 [Source:HGNC Symbol;Acc:16016]
ENSAPLG00000016034	2629.69	1564.17	0.74949	6.5628e-68	9.9938e-65	versican [Source:HGNC Symbol;Acc:2464]
ENSAPLG00000016349	62.999	137.915	-1.1304	2.3791e-07	2.9112e-05	ATPase Na+/K+ transporting beta 1 polypeptide [Source:HGNC Symbol;Acc:804]
ENSAPLG00000016362	598.89	1284.3	-1.1006	1.1465e-53	1.2087e-50	collagen type I alpha 1 [Source:HGNC Symbol;Acc:2197]
ENSAPLG00000016366	77.0343	40.9537	0.91151	0.00048278	0.028397	V-set and transmembrane domain containing 4 [Source:HGNC Symbol;Acc:26470]
ENSAPLG00000016373	154.866	365.994	-1.2408	9.5962e-20	3.4609e-17	myosin binding protein C cardiac [Source:HGNC Symbol;Acc:7551]
ENSAPLG00000016406	1392.2	1816.53	-0.38382	1.4393e-11	2.8179e-09	Hemoglobin subunit alpha-A [Source:UniProtKB/TrEMBL;Acc:R0KI29]
ENSAPLG00000016421	3.03033	18.7772	-2.6314	0.00048205	0.028397	dermatopontin [Source:HGNC Symbol;Acc:3011]

## Sheet: P_LMvsH_LM
Gene ID	readcount P-LM	readcount H-LM	log2.Fold-change.	P-value	Q-value	Description
ENSAPLG00000003203	372.311	275.743	0.43319	5.1204e-05	0.039171	exportin 4 [Source:HGNC Symbol;Acc:17796]
ENSAPLG00000003402	2539.43	2988.49	-0.23491	1.0322e-07	0.00011845	ribosomal protein S3A [Source:HGNC Symbol;Acc:10421]
ENSAPLG00000004889	1923.55	2579.14	-0.42312	6.1498e-20	2.1171e-16	ribosomal protein S6 [Source:HGNC Symbol;Acc:10429]
ENSAPLG00000005247	2104.96	2506.15	-0.25168	1.5072e-07	0.00015965	ribosomal protein L7a [Source:HGNC Symbol;Acc:10364]
ENSAPLG00000005415	983.128	1356.99	-0.46496	3.4136e-13	5.8757e-10	ribosomal protein S23 [Source:HGNC Symbol;Acc:10410]
ENSAPLG00000005864	816.11	1080.7	-0.40513	1.497e-08	1.874e-05	hemoglobin mu [Source:HGNC Symbol;Acc:4826]
ENSAPLG00000007141	883.487	735.543	0.2644	4.5851e-05	0.037139	collagen type XX alpha 1 [Source:HGNC Symbol;Acc:14670]
ENSAPLG00000007975	771.193	953.965	-0.30685	6.3551e-05	0.043755	ribosomal protein S5 [Source:HGNC Symbol;Acc:10426]
ENSAPLG00000008038	1150.15	1566.62	-0.44584	6.291e-14	1.4438e-10	ribosomal protein S29 [Source:HGNC Symbol;Acc:10419]
ENSAPLG00000008403	3981.7	4982.89	-0.3236	3.6945e-22	2.5437e-18
ENSAPLG00000009114	2496.25	2867.12	-0.19984	1.3434e-05	0.011562	ribosomal protein S8 [Source:HGNC Symbol;Acc:10441]
ENSAPLG00000009349	15955.9	17672.8	-0.14744	2.3931e-14	6.5907e-11	eukaryotic translation elongation factor 1 alpha 1 [Source:HGNC Symbol;Acc:3189]
ENSAPLG00000009948	2730.81	3371.59	-0.3041	8.9143e-14	1.7536e-10	enolase 1 (alpha) [Source:HGNC Symbol;Acc:3350]
ENSAPLG00000010999	86.514	0	6.7128	7.7564e-22	3.5602e-18	albumin [Source:HGNC Symbol;Acc:399]
ENSAPLG00000011220	1728.54	1424.62	0.27897	2.3431e-09	3.2264e-06	myosin heavy chain 7B cardiac muscle beta [Source:HGNC Symbol;Acc:15906]
ENSAPLG00000011909	2513.49	3059.84	-0.28376	4.0748e-11	6.2344e-08
ENSAPLG00000013005	932.991	1175.69	-0.33357	1.2743e-06	0.0012533	60S ribosomal protein L37 [Source:UniProtKB/TrEMBL;Acc:R0KZS8]
ENSAPLG00000014326	621.098	803.86	-0.37212	7.4517e-06	0.0068406	ribosomal protein L30 [Source:HGNC Symbol;Acc:10333]
ENSAPLG00000015724	2872.83	3246.09	-0.17623	6.0429e-05	0.043755	40S ribosomal protein SA [Source:UniProtKB/TrEMBL;Acc:R0JZY0]
ENSAPLG00000016406	1774.88	2508.35	-0.49902	2.7463e-26	3.7816e-22	Hemoglobin subunit alpha-A [Source:UniProtKB/TrEMBL;Acc:R0KI29]

## Sheet: P_PMvsH_PM
Gene ID	readcount P-PM	readcount H-PM	log2.Fold-change.	P-value	Q-value	Description
ENSAPLG00000001129	2861.2	3255.45	-0.18624	8.9908e-06	0.0028304
ENSAPLG00000001296	715.301	538.66	0.40917	1.3413e-07	6.0523e-05	myosin light chain 10 regulatory [Source:HGNC Symbol;Acc:29825]
ENSAPLG00000003459	97.8326	44.9648	1.1215	4.9536e-06	0.0016764
ENSAPLG00000003818	86.7663	37.9907	1.1915	6.5217e-06	0.0021533	desmoplakin [Source:HGNC Symbol;Acc:3052]
ENSAPLG00000003929	248.431	172.702	0.52456	0.00011362	0.029579	neurexin 1 [Source:HGNC Symbol;Acc:8008]
ENSAPLG00000004194	1320.58	1125.22	0.23096	1.4235e-05	0.0043796	ribosomal protein L32 [Source:HGNC Symbol;Acc:10336]
ENSAPLG00000004339	91.8985	0	7.9679	3.7858e-21	7.3212e-18	Fibrinogen beta chain [Source:UniProtKB/TrEMBL;Acc:R0JS80]
ENSAPLG00000004506	85.0021	0	7.8553	7.1257e-20	1.2058e-16	fibrinogen alpha chain [Source:HGNC Symbol;Acc:3661]
ENSAPLG00000004564	67.5205	1.10118	5.9382	9.5637e-18	1.0789e-14	fibrinogen gamma chain [Source:HGNC Symbol;Acc:3694]
ENSAPLG00000004889	2042.13	2641.54	-0.3713	1.603e-16	1.6692e-13	ribosomal protein S6 [Source:HGNC Symbol;Acc:10429]
ENSAPLG00000004930	23.4157	1.28471	4.188	1.3442e-06	0.00051989	serpin peptidase inhibitor clade C (antithrombin) member 1 [Source:HGNC Symbol;Acc:775]
ENSAPLG00000005415	1146.57	1539.45	-0.42509	6.1521e-13	4.8989e-10	ribosomal protein S23 [Source:HGNC Symbol;Acc:10410]
ENSAPLG00000006159	29.9913	4.40472	2.7674	3.5525e-06	0.0012655	coagulation factor V (proaccelerin labile factor) [Source:HGNC Symbol;Acc:3542]
ENSAPLG00000006369	36.4066	0	7.632	1.6198e-09	9.5336e-07	fetuin B [Source:HGNC Symbol;Acc:3658]
ENSAPLG00000006515	21.8119	0	5.447	1.1061e-06	0.00044041	kininogen 1 [Source:HGNC Symbol;Acc:6383]
ENSAPLG00000007042	159.419	4.40472	5.1776	2.5109e-39	6.7979e-36	aldolase B fructose-bisphosphate [Source:HGNC Symbol;Acc:417]
ENSAPLG00000007082	353.48	478.095	-0.43567	4.0133e-05	0.011559	NSA2 ribosome biogenesis homolog (S. cerevisiae) [Source:HGNC Symbol;Acc:30728]
ENSAPLG00000007858	1613.6	1385.1	0.22029	4.1297e-06	0.0014334	collagen type V alpha 2 [Source:HGNC Symbol;Acc:2210]
ENSAPLG00000007974	2485.59	2811.68	-0.17784	8.8636e-05	0.023687	adenosylhomocysteinase [Source:HGNC Symbol;Acc:343]
ENSAPLG00000008403	3611.95	5858.82	-0.69783	3.9741e-112	1.7932e-108
ENSAPLG00000008455	1684.48	1421.25	0.24514	2.4144e-07	0.00010214	ribosomal protein S2 [Source:HGNC Symbol;Acc:10404]
ENSAPLG00000008497	131.513	0	8.485	4.2124e-28	9.5039e-25
ENSAPLG00000008602	710.168	586.194	0.27678	0.0001935	0.048508	eukaryotic translation elongation factor 1 delta (guanine nucleotide exchange protein) [Source:HGNC Symbol;Acc:3211]
ENSAPLG00000008874	76.3415	0	7.2544	7.6239e-19	1.1467e-15	Transthyretin [Source:UniProtKB/TrEMBL;Acc:Q2LDE6]
ENSAPLG00000010099	72.0112	0	7.1701	5.8341e-18	7.1797e-15
ENSAPLG00000010999	2203.32	2.01883	10.092	0	0	albumin [Source:HGNC Symbol;Acc:399]
ENSAPLG00000011070	60.3034	0	6.3601	7.0633e-16	6.8297e-13	group-specific component (vitamin D binding protein) [Source:HGNC Symbol;Acc:4187]
ENSAPLG00000011220	426.133	290.344	0.55354	1.1822e-07	5.5184e-05	myosin heavy chain 7B cardiac muscle beta [Source:HGNC Symbol;Acc:15906]
ENSAPLG00000011351	16.84	0	4.9348	2.2363e-05	0.0067274	serpin peptidase inhibitor clade F (alpha-2 antiplasmin pigment epithelium derived factor) member 2 [Source:HGNC Symbol;Acc:9075]
ENSAPLG00000011508	16.0381	0	5.0034	3.3923e-05	0.0099828
ENSAPLG00000011670	207.373	20.9224	3.3091	4.3124e-40	1.4594e-36	apolipoprotein B [Source:HGNC Symbol;Acc:603]
ENSAPLG00000011908	30.7932	1.65177	4.2205	2.794e-08	1.4008e-05
ENSAPLG00000011909	1824.34	2248.97	-0.30189	6.8593e-10	4.6427e-07
ENSAPLG00000011931	34.3216	0	6.101	1.0038e-09	6.471e-07
ENSAPLG00000011970	5606.77	6355.45	-0.18083	1.8181e-09	1.0255e-06
ENSAPLG00000012652	2649.5	2350.28	0.17289	1.6674e-06	0.000627	fibronectin 1 [Source:HGNC Symbol;Acc:3778]
ENSAPLG00000013005	983.779	1246.9	-0.34194	1.8541e-07	8.0965e-05	60S ribosomal protein L37 [Source:UniProtKB/TrEMBL;Acc:R0KZS8]
ENSAPLG00000013370	4978.07	5896.81	-0.24435	1.0136e-15	9.1478e-13	Titin [Source:UniProtKB/TrEMBL;Acc:I6T2Z1]
ENSAPLG00000013471	938.712	1129.08	-0.26639	0.00012437	0.031767	heat shock protein 90kDa alpha (cytosolic) class A member 1 [Source:HGNC Symbol;Acc:5253]
ENSAPLG00000013655	72.4923	33.2189	1.1258	8.0506e-05	0.022241
ENSAPLG00000013716	41.8595	0	6.8334	2.8724e-11	2.1602e-08	coagulation factor II (thrombin) [Source:HGNC Symbol;Acc:3535]
ENSAPLG00000013867	43.1426	6.05648	2.8326	1.8418e-08	9.5892e-06	fructose-1 6-bisphosphatase 1 [Source:HGNC Symbol;Acc:3606]
ENSAPLG00000013948	63.1902	6.60707	3.2576	3.6658e-13	3.1015e-10	vitronectin [Source:HGNC Symbol;Acc:12724]
ENSAPLG00000014018	23.2553	0	5.5395	4.8011e-07	0.00019695	lipase hepatic [Source:HGNC Symbol;Acc:6619]
ENSAPLG00000014582	1806.53	1594.69	0.17995	4.2832e-05	0.012079	ribosomal protein L8 [Source:HGNC Symbol;Acc:10368]
ENSAPLG00000014858	73.1339	0	7.1925	3.4343e-18	4.6491e-15	secreted phosphoprotein 2 24kDa [Source:HGNC Symbol;Acc:11256]
ENSAPLG00000015159	37.3688	0	7.6697	1.0522e-09	6.4743e-07	complement component 3 [Source:HGNC Symbol;Acc:1318]
ENSAPLG00000015498	20.8496	0	5.2429	2.0301e-06	0.00074274	retinol binding protein 4 plasma [Source:HGNC Symbol;Acc:9922]
ENSAPLG00000015516	31.114	0	7.4054	1.8237e-08	9.5892e-06	alpha-1-microglobulin/bikunin precursor [Source:HGNC Symbol;Acc:453]
ENSAPLG00000015519	47.4729	17.0683	1.4758	8.9238e-05	0.023687
ENSAPLG00000015676	18.6042	0	5.2176	7.2782e-06	0.0023458	Cytochrome P450 2K1 [Source:UniProtKB/TrEMBL;Acc:R0LI93]
ENSAPLG00000015785	820.19	47.5342	4.1089	3.9835e-178	2.6962e-174
ENSAPLG00000016403	527.013	351.092	0.58599	6.1331e-10	4.3697e-07	lactate dehydrogenase B [Source:HGNC Symbol;Acc:6541]
ENSAPLG00000016406	1399.97	1725.73	-0.30181	6.6119e-08	3.1966e-05	Hemoglobin subunit alpha-A [Source:UniProtKB/TrEMBL;Acc:R0KI29]
